# Supplementary material for: Power Production and Degradation of Pesticide Wastewater Through Microbial Fuel Cells with the Modified Activated Carbon Air Cathode by Hollow-Carbon and Carbon-Encapsulated Structures
Source: Molecules. 2024 Nov 30;29(23):5675. doi: 10.3390/molecules29235675 (PMC11643979; doi:10.3390/molecules29235675)
Supplement: Supplementary file 1 [file molecules-29-05675-s001.zip]

Archive with 1 entries (1 files):
- molecules-3329668-supplementary.pdf
